# Supplementary material for: Clonogenic Multiple Myeloma Cells have Shared stemness Signature Associated with Patient Survival
Source: Oncotarget. 2013 Jul 15;4(8):1230–40. doi: 10.18632/oncotarget.1145 (PMC3787153; doi:10.18632/oncotarget.1145)
Supplement: Supplementary file 1 [file oncotarget-04-1230-s001.xls]

## Sheet: Common_Supl.TABLE_1
	SUPPLEMENTARY TABLE-S1: DIFFERENTIALLY EXPRESSED GENES COMMON TO BOTH CELL LINES [(CD138+ Vs CD138-) Fc >=2.0]
Gene_ID	Genesymbol	Fold change ([H929CD138+] vs [H929CD138-])>= 2.0	Regulation([H929CD138+] vs [H929CD138-])	Fold change([8226 CD138+] vs [8226 CD138-]) >= 2.0 )	Regulation([8226 CD138+] vs [8226 CD138-])	Gene description
7920873|677823	SNORA42	2.79183	up	3.15912	up	small nucleolar RNA, H/ACA box 42
7923698		2.00805	up	2.21439	up
7948397		2.11455	up	2.96424	up
7970392		2.19393	up	14.5943	up
7900413|10269	ZMPSTE24	2.09178	down	2.29538	down	zinc metallopeptidase (STE24 homolog, S. cerevisiae)
7901867|7398	USP1	2.24625	down	2.09516	down	ubiquitin specific peptidase 1
7902367|34	ACADM	2.04296	down	2.82587	down	acyl-Coenzyme A dehydrogenase, C-4 to C-12 straight chain
7908421|6738	TROVE2	2.20949	down	2.04412	down	TROVE domain family, member 2
7908543|140609	NEK7	2.00405	down	2.61331	down	NIMA (never in mitosis gene a)-related kinase 7
7909931|148362	C1orf58	2.13461	down	2.36764	down	chromosome 1 open reading frame 58
7912852,8171747|1964	EIF1AX|EIF1AP1	2.16231	down	2.13627	down	eukaryotic translation initiation factor 1A, X-linked | eukaryotic translation initiation factor 1A pseudogene 1
7912852,8171747|280661	EIF1AX|EIF1AP1	2.16231	down	2.13627	down	eukaryotic translation initiation factor 1A, X-linked | eukaryotic translation initiation factor 1A pseudogene 1
7916836|26135	SERBP1	2.49777	down	2.36605	down	SERPINE1 mRNA binding protein 1
7916898|55635	DEPDC1	2.43846	down	2.45654	down	DEP domain containing 1
7917103|26009	ZZZ3	2.10341	down	2.29228	down	zinc finger, ZZ-type containing 3
7926531|221079	ARL5B	2.49448	down	2.25451	down	ADP-ribosylation factor-like 5B
7926609|648	BMI1	2.20643	down	2.46784	down	polycomb finger oncogene
7926836|22931	RAB18	2.35317	down	2.18061	down	encoding RAB18, member RAS oncogene family.
7928937|9562	MINPP1	2.2624	down	2.99347	down	multiple inositol polyphosphate histidine phosphatase, 1
7930454|27250	PDCD4	2.31095	down	2.52628	down	programmed cell death 4 (neoplastic transformation inhibitor)
7930470|8036	SHOC2	2.40424	down	2.23388	down	soc-2 suppressor of clear homolog (C. elegans)
7932678|10730	YME1L1	2.33236	down	2.16141	down	YME1-like 1 (S. cerevisiae)
7932911|3799	KIF5B	2.17156	down	2.03544	down	kinesin family member 5B
7934870|84896	ATAD1	2.12222	down	2.03794	down	ATPase family, AAA domain containing 1
7935320|56889	TM9SF3	2.51929	down	2.51174	down	transmembrane 9 superfamily member 3
7935707|1147	CHUK	2.13273	down	2.55235	down	conserved helix-loop-helix ubiquitous kinase
7938592|84188	MLSTD2	2.41581	down	2.21701	down	male sterility domain containing 2
7940147|374393	FAM111B	2.40836	down	2.04965	down	family with sequence similarity 111, member B
7943297|9702	CEP57	2.16104	down	2.46571	down	centrosomal protein 57kDa
7943424|329	BIRC2	2.18464	down	2.56963	down	baculoviral IAP repeat-containing 2
7944656|6309	SC5DL	2.20809	down	2.55978	down	sterol-C5-desaturase (ERG3 delta-5-desaturase homolog, S. cerevisiae)-like
7954388|51026	GOLT1B	2.32093	down	3.22061	down	golgi transport 1 homolog B (S. cerevisiae)
7956910|55832	CAND1	2.52641	down	2.57394	down	cullin-associated and neddylation-dissociated 1
7956989|4193	MDM2	2.09284	down	2.03202	down	Mdm2 p53 binding protein homolog (mouse)
7957540|28977	MRPL42	2.41711	down	2.92214	down	mitochondrial ribosomal protein L42
7965064|114882	OSBPL8	2.3156	down	2.42211	down	oxysterol binding protein-like 8
7965359|490	ATP2B1	2.10221	down	2.08361	down	ATPase, Ca++ transporting, plasma membrane 1
7974303|81542	TXNDC1	2.07035	down	2.57081	down	thioredoxin domain containing 1
7974603|5684	PSMA3	2.12602	down	2.61275	down	proteasome (prosome, macropain) subunit, alpha type, 3
7976598|10914	PAPOLA	2.3504	down	2.20672	down	poly(A) polymerase alpha
7977674|11198	SUPT16H	2.23905	down	2.02979	down	suppressor of Ty 16 homolog (S. cerevisiae)
7982358|9824	ARHGAP11A	2.08958	down	2.05738	down	Rho GTPase activating protein 11A
7983502|26258	PLDN	2.32671	down	2.56673	down	pallidin homolog (mouse)
7983763|5597	MAPK6	2.34068	down	2.4371	down	mitogen-activated protein kinase 6
7985166|3658	IREB2	2.27258	down	2.67543	down	iron-responsive element binding protein 2
7988753|84888	SPPL2A	2.1702	down	2.54066	down	signal peptide peptidase-like 2A
7989323|663	BNIP2	2.16504	down	2.78907	down	BCL2/adenovirus E1B 19kDa interacting protein 2
7989735|10845	CLPX	2.04277	down	2.40655	down	ClpX caseinolytic peptidase X homolog (E. coli)
7991777|100129478	LOC100129478	2.43901	down	2.81719	down
7995258|10308	ZNF267	2.20082	down	2.02828	down	zinc finger protein 267
8000003|55623	THUMPD1	2.09591	down	2.04652	down	THUMP domain containing 1
8001876|8883	NAE1	2.44789	down	2.44157	down	NEDD8 activating enzyme E1 subunit 1
8006123|1362	CPD	2.16543	down	2.03772	down	carboxypeptidase D
8006325|23512	SUZ12	2.63849	down	2.65677	down	suppressor of zeste 12 homolog (Drosophila)
8017421|57003	CCDC47	2.0434	down	2.21038	down	coiled-coil domain containing 47
8020468|5932	RBBP8	2.19437	down	2.32508	down	retinoblastoma binding protein 8
8023735|54495	TXNDC10	2.64012	down	2.17878	down	thioredoxin domain containing 10
8028186|7705	ZNF146	2.22545	down	2.48898	down	zinc finger protein 146
8036813|163131	ZNF780B	2.12317	down	2.16295	down	zinc finger protein 780B
8040386|1653	DDX1	2.01554	down	2.25653	down	DEAD (Asp-Glu-Ala-Asp) box polypeptide 1
8040440|348654	GEN1	2.11299	down	2.09373	down	Gen homolog 1, endonuclease (Drosophila)
8046346|8520	HAT1	2.14912	down	2.13499	down	histone acetyltransferase 1
8046604|8540	AGPS	2.09473	down	2.15226	down	alkylglycerone phosphate synthase
8047339|9689	BZW1	2.06988	down	2.37856	down	basic leucine zipper and W2 domains 1
8047401		2.49984	down	2.34658	down
8048733|2181	ACSL3	2.31057	down	2.50054	down	acyl-CoA synthetase long-chain family member 3
8049827|4735	2002-09-01	2.0723	down	2.27086	down	septin 2	cell cycle
8050565|23369	PUM2	2.11409	down	2.05333	down	pumilio homolog 2 (Drosophila)
8051882|10128	LRPPRC	2.52529	down	2.1363	down	leucine-rich PPR-motif containing
8052307|57223	SMEK2	2.09332	down	2.14608	down	SMEK homolog 2, suppressor of mek1 (Dictyostelium)
8054771|80255	SLC35F5	2.02913	down	2.52269	down	solute carrier family 35, member F5
8059596|9320	TRIP12	2.03811	down	2.14728	down	thyroid hormone receptor interactor 12
8068062|10600	USP16	2.27555	down	2.10743	down	ubiquitin specific peptidase 16
8068266|3454	IFNAR1	2.02265	down	2.02022	down	interferon (alpha, beta and omega) receptor 1
8069532|6782	STCH	2.19067	down	2.14525	down	stress 70 protein chaperone, microsome-associated, 60kDa
8078360|201595	STT3B	2.33971	down	2.11268	down	STT3, subunit of the oligosaccharyltransferase complex, homolog B (S. cerevisiae)
8079346|22908	SACM1L	2.15511	down	2.2307	down	SAC1 suppressor of actin mutations 1-like (yeast)
8085815|7155	TOP2B	2.85846	down	2.20134	down	topoisomerase (DNA) II beta 180kDa:
8085954|64343	AZI2	2.21035	down	2.45167	down	5-azacytidine induced 2
8092321|54165	DCUN1D1	2.50115	down	2.30768	down	DCN1, defective in cullin neddylation 1, domain containing 1 (S. cerevisiae)
8094848|10463	SLC30A9	2.16861	down	2.38211	down	solute carrier family 30 (zinc transporter), member 9
8095773|8615	USO1	2.17776	down	2.1084	down
8097647|6059	ABCE1	2.46525	down	2.92518	down	ATP-binding cassette, sub-family E (OABP), member 1
8100495|5471	PPAT	2.02655	down	2.76588	down	phosphoribosyl pyrophosphate amidotransferase
8100714|91746	YTHDC1	2.02098	down	2.0414	down	YTH domain containing 1
8103979|57587	KIAA1430	2.03293	down	2.27517	down
8105104|285636	LOC285636	2.31202	down	2.53141	down
8105463|65056	GPBP1	2.21916	down	2.12967	down	GC-rich promoter binding protein 1
8106479|9522	SCAMP1	2.06405	down	2.17765	down	secretory carrier membrane protein 1
8106784|5921	RASA1	2.01161	down	2.11742	down	RAS p21 protein activator (GTPase activating protein) 1
8111533|92255	LMBRD2	2.2331	down	2.37704	down	LMBR1 domain containing 2
8111552|133686	C5orf33	2.38346	down	2.47426	down	chromosome 5 open reading frame 33
8111892|5019	OXCT1	2.18641	down	2.05769	down	3-oxoacid CoA transferase 1
8111952|64417	C5orf28	2.04057	down	2.38366	down	chromosome 5 open reading frame 28
8113286|55781	RIOK2	2.03049	down	2.48957	down	RIO kinase 2 (yeast)
8113469|9867	PJA2	2.29365	down	2.14404	down	praja 2, RING-H2 motif containing
8120758|26054	SENP6	2.03197	down	2.13204	down	SUMO1/sentrin specific peptidase 6
8121161|23376	KIAA0776	2.29155	down	2.46446	down	no phenotype. Function not known
8122440|84946	LTV1	2.23448	down	2.62486	down
8127787|25998	IBTK	2.35436	down	2.14398	down	inhibitor of Bruton agammaglobulinemia tyrosine kinase
8128716|8763	CD164	2.07022	down	2.59846	down	sialomucin
8129379|55862	ECHDC1	2.37201	down	2.7538	down	enoyl Coenzyme A hydratase domain containing 1
8129773|9774	BCLAF1	2.5206	down	2.29645	down	BCL2-associated transcription factor 1
8135464|1738	DLD	2.22913	down	2.04739	down	dihydrolipoamide dehydrogenase
8146427,8150714|115294	PCMTD1|LOC100128550///PCMTD1	2.05131	down	2.33365	down	protein-L-isoaspartate (D-aspartate) O-methyltransferase domain containing 1///protein-L-isoaspartate (D-aspartate) O-methyltransferase domain containing 1 | hypothetical protein LOC100128550
8148333|23167	EFR3A	2.32735	down	2.17384	down	EFR3 homolog A (S. cerevisiae)
8150757|9821	RB1CC1	2.10151	down	2.31482	down	RB1-inducible coiled-coil 1
8151711|4683	NBN	2.14133	down	2.08635	down	nibrin
8164013|55342	STRBP	2.14633	down	2.54863	down	spermatid perinuclear RNA binding protein
8169750|10735	STAG2	3.18332	down	2.06201	down	stromal antigen 2
8170428|4534	MTM1	2.1006	down	2.34872	down	myotubularin 1
8173745|10800	CYSLTR1	2.40725	down	2.25131	down	cysteinyl leukotriene receptor 1
8174474|2182	ACSL4	2.10062	down	2.4067	down	acyl-CoA synthetase long-chain family member 4
GEO Accession No: GGSE31305

## Sheet: PRC_Spl.TABLE_2
	SUPPLEMENTARY TABLE -S2:PRC & target genes differentially expresed
Gene symbol	Fold change 8226	Regulation CD138+ Vs CD138-	Fold change H929	Regulation CD138+ Vs CD138-	Gene description
BMI1	2.46784	down	2.20643	down	PRC1 PROTEIN-mantle b cells or folliculat B cell express
GMNN	2.80433	down	1.52131	down	geminin, DNA replication inhibitor-PRC2 TARGET
SUZ12	2.65677	down	2.63849	down	suppressor of zeste 12 homolog (Drosophila)
SATB1	1.97867	down	1.0165	down	SATB homeobox 1-PRC 2 target
RYBP	1.8394	down	1.44564	down	RING1 and YY1 binding protein-PRC 2 target
CCND2	1.74781	down	1.1113	down	cyclin D2-PRC 2 target
C1orf9	1.5933	down	1.50009	down	chromosome 1 open reading frame 9-PRC 2 target
EZH2	1.43011	down	1.81376	down	enhancer of zeste homolog 2 (Drosophila)
EED	1.34355	down	1.28874	down	embryonic ectoderm development
IL6R	1.20284	down	1.19605	down	interleukin 6 receptor-PRC 2 target-
IGFBP1	2.29743	up	1.1907	up	insulin-like growth factor binding protein 1- TARGET OF PRC2
THPO	2.16745	up	1.33498	up	thrombopoietin (myeloproliferative leukemia virus oncogene ligand, megakaryocyte growth and development factor)- PRC2 TARGET
MLN	2.14004	up	1.21477	up	motilin-PRC 2 target
BMP2	1.93868	up	1.00984	up	bone morphogenetic protein 2-PRC 2 target
MT1G	1.90263	up	1.09671	up	metallothionein 1G-PRC 2 target
TP53I11	1.86192	up	1.14894	up	tumor protein p53 inducible protein 11-PRC 2 target
CNTFR	1.8255	up	1.19926	up	ciliary neurotrophic factor receptor-PRC 2 target
TRIM10	1.77571	up	1.07698	up	tripartite motif-containing 10-PRC 2 t target
FOXC1	1.77106	up	1.09935	up	forkhead box C1-PRC 2 target
KLF4	1.75743	up	1.05034	up	Kruppel-like factor 4 (gut)-PRC 2 target
WT1	1.73337	up	1.34051	up	Wilms tumor 1-PRC 2 target
SERPINB2	1.72436	up	1.13973	up	serpin peptidase inhibitor, clade B (ovalbumin), member 2-PRC 2 target
TRPM3	1.72052	up	1.12077	up	transient receptor potential cation channel, subfamily M, member 3-PRC 2 target
KCNA1	1.69821	up	1.17904	up	potassium voltage-gated channel, shaker-related subfamily, member 1 (episodic ataxia with myokymia)-prc2 target
UCP1	1.67804	up	1.11295	up	uncoupling protein 1 (mitochondrial, proton carrier)-PRC 2 target
NPTX1	1.65441	up	1.25805	up	neuronal pentraxin I-PRC 2 target
SALL1	1.62486	up	1.12912	up	sal-like 1 (Drosophila)-PRC 2 target
TCF7	1.61973	up	1.08356	up	transcription factor 7 (T-cell specific, HMG-box)-PRC2 TARGET
RARB|LOC100130354	1.59666	up	1.07658	up	retinoic acid receptor, beta | hypothetical protein LOC100130354
CDKN2C	1.59333	up	1.25617	up	cyclin-dependent kinase inhibitor 2C (p18, inhibits CDK4)-PRC 2 target
DKK2	1.54488	up	1.03809	up	dickkopf homolog 2 (Xenopus laevis)-PRC 2 target
CBX8	1.45193	up	1.05959	up	chromobox homolog 8 (Pc class homolog, Drosophila)-PRC 2 target
VSNL1	1.39315	up	1.14312	up	visinin-like 1-PRC 2 target
HES1	1.33855	up	1.05884	up	hairy and enhancer of split 1, (Drosophila)-PRC 2 target
H2AFX	1.26976	up	1.41519	up	H2A histone family, member X-PRC 2 target
PAX4	1.956	up	1.03146	up	paired box 4-associated with differentiation
LIF	1.48893	up	1.20194	up	leukemia inhibitory factor (cholinergic differentiation factor)
KDR	1.7552	up	1.11311	up	kinase insert domain receptor (a type III receptor tyrosine kinase)
TAL1	1.7577	up	1.12428	up	T-cell acute lymphocytic leukemia 1
BMP4	1.44891	up	1.10357	up	bone morphogenetic protein 4
DLL1	1.94432	up	1.0396	up	delta-like 1 (Drosophila)
DLL3	1.53696	up	1.10827	up	delta-like 3 (Drosophila)
NOTCH4|GPSM3	2.15244	up	1.33542	up	Notch homolog 4 (Drosophila) | G-protein signaling modulator 3 (AGS3-like, C. elegans)
NEUROD1	1.89455	up	1.2625	up	neurogenic differentiation 1
NEUROG1	1.55744	up	1.30429	up	neurogenin 1
NMUR2	2.14107	up	1.14304	up	neuromedin U receptor 2
NXPH2	2.55289	up	1.22813	up	neurexophilin 2
POU4F2	1.56678	up	1.20099	up	POU class 4 homeobox 2 NEURONAL DIFF
BMP3	1.90976	up	1.22813	up	bone morphogenetic protein 3 (osteogenic)
LHX1	2.14448	up	1.12376	up	LIM homeobox 1
Ref. Bracken et al. genome wide mapping of PRC genes… genes and dev 20: 1123- 1136. 2006
Kalushkova et al PRC target genes are silenced in MM , PLoS One 2010 vol5 (7)
